# Supplementary material for: Training surgeons to optimize communication and symptom management in patients with life-limiting conditions: systematic review
Source: BJS Open. 2023 Apr 25;7(2):zrad015. doi: 10.1093/bjsopen/zrad015 (PMC10129389; doi:10.1093/bjsopen/zrad015)
Supplement: zrad015_Supplementary_Data [file zrad015_supplementary_data.zip]

Archive with 2 entries (2 files):
- PRISMA_Checklist.docx
- Supplementary_Material.docx
